# Supplementary material for: Plasmonically Enhanced Superradiance of Broken-Symmetry Diamond Color Center Arrays Inside Core-Shell Nanoresonators
Source: Nanomaterials (Basel). 2022 Jan 22;12(3):352. doi: 10.3390/nano12030352 (PMC8840258; doi:10.3390/nano12030352)
Supplement: Supplementary file 1 [file nanomaterials-12-00352-s001.zip]

Archive with 1 entries (1 files):
- nanomaterials-1541640-supplementary.pdf
